# Supplementary material for: Diagnostic Utility of Ocular Symptoms and Vision for Cytomegalovirus Retinitis
Source: PLoS One. 2016 Oct 27;11(10):e0165564. doi: 10.1371/journal.pone.0165564 (PMC5082835; doi:10.1371/journal.pone.0165564)
Supplement: S1 File — (XLSX) [file pone.0165564.s001.xlsx]

## Sheet: Sheet1
subject	studyvisit	gender	cmvr	worsecf	blurry	flashfloater	scotoma	itchy	eyepain
1	1	M	0	0	0	1	0	0	0
2	1	M	0	0	1	1	0	0	0
3	1	M	0	0	0	0	0	0	0
4	1	M	0	0	1	1	0	0	0
5	1	F	1	1	1	0	0	0	0
6	1	M	1	0	0	1	0	0	0
7	1	F	1	0	0	0	0	1	0
8	1	M	0	0	0	0	0	0	0
10	1	M	1	0	1	0	1	0	0
11	1	M	0	0	0	0	0	0	0
12	1	M	0	0	0	0	0	0	0
13	1	M	0	0	0	0	0	0	0
14	1	F	0	0	0	0	0	0	0
15	1	F	0	0	0	0	0	0	0
16	1	F	0	0	0	0	0	0	0
17	1	M	0	0	0	0	0	0	0
18	1	M	0	0	0	0	0	0	0
19	1	M	0	0	0	0	0	0	0
20	1	M	0	0	1	0	0	0	0
21	1	M	0	0	1	0	0	0	0
22	1	F	0	0	1	0	0	0	0
23	1	M	0	0	0	0	0	0	0
24	1	M	0	0	0	0	0	0	0
25	1	M	0	0	1	0	0	0	0
26	1	M	0	0	0	0	0	0	0
27	1	F	0	0	0	1	0	0	0
28	1	M	0	0	0	0	0	0	0
29	1	M	0	0	0	0	0	0	0
30	1	F	0	0	0	0	0	0	0
31	1	F	0	0	0	0	0	0	0
32	1	M	0	0	0	0	0	0	1
33	1	M	0	1	1	1	0	0	0
34	1	M	0	0	0	0	0	0	0
35	1	F	0	0	0	0	0	0	0
36	1	F	0	0	0	0	0	0	0
37	1	M	0	0	0	0	0	0	0
38	1	F	1	0	0	0	0	1	0
39	1	F	0	0	1	0	0	0	0
40	1	M	0	0	0	0	0	0	0
41	1	F	0	0	0	0	0	0	0
42	1	M	0	0	1	0	0	0	0
43	1	F	1	0	0	0	0	0	0
44	1	M	0	0	1	0	1	0	0
45	1	M	1	1	0	0	0	0	0
46	1	F	0	0	1	0	0	0	0
47	1	F	1	0	0	1	0	0	0
48	1	F	0	0	0	0	0	0	0
49	1	M	1	0	0	0	0	0	0
50	1	F	0	0	1	0	0	0	0
51	1	M	0	0	1	0	0	0	0
52	1	M	1	1	1	0	1	0	0
53	1	M	0	1	1	0	0	0	0
54	1	F	0	0	0	0	0	0	0
55	1	F	0	0	0	0	0	0	0
56	1	M	1	1	0	0	0	0	1
57	1	M	0	0	0	1	0	0	0
58	1	F	0	0	1	0	0	0	0
59	1	M	0	0	0	0	0	0	0
60	1	M	0	0	0	0	0	0	0
61	1	M	0	0	0	0	0	0	0
62	1	F	0	0	0	0	0	0	0
63	1	F	0	0	0	0	0	0	0
64	1	F	0	0	0	0	0	0	0
65	1	F	0	0	1	0	0	0	0
66	1	M	0	0	0	0	0	0	0
67	1	M	0	0	0	0	0	0	0
68	1	M	0	0	0	0	0	0	0
69	1	F	0	0	1	0	0	0	0
70	1	F	0	0	0	0	0	0	0
71	1	F	0	0	0	0	0	0	0
72	1	M	0	0	0	0	0	0	0
73	1	F	0	0	0	0	0	0	0
74	1	M	0	0	0	0	0	0	0
75	1	M	0	0	0	0	0	0	0
76	1	F	0	0	0	0	0	0	0
77	1	F	0	0	0	0	0	0	0
78	1	M	0	0	0	0	0	0	0
79	1	M	0	0	0	0	0	0	0
80	1	M	0	0	0	0	0	0	0
81	1	F	0	0	0	0	0	0	0
82	1	F	0	0	0	0	0	0	0
83	1	M	0	0	0	0	0	0	0
84	1	F	0	0	0	0	0	0	0
85	1	M	0	0	0	0	0	0	0
86	1	M	0	0	0	0	0	0	0
87	1	M	0	0	0	0	0	0	0
88	1	M	0	0	0	0	0	0	0
89	1	F	0	0	0	0	0	0	0
90	1	M	0	0	0	0	0	0	0
91	1	M	0	0	0	0	0	0	0
92	1	F	0	0	0	0	0	0	0
93	1	M	0	0	0	0	0	0	0
94	1	M	0	0	0	0	0	0	0
95	1	M	0	0	0	0	0	0	0
96	1	F	1	0	0	0	0	0	0
97	1	F	0	0	0	0	0	0	0
98	1	M	0	0	0	0	0	0	0
99	1	M	0	0	0	0	0	0	0
100	1	M	0	0	0	0	0	0	0
101	1	M	0	0	0	0	0	0	0
102	1	F	0	0	0	0	0	0	0
103	1	M	1	0	0	0	0	0	0
104	1	M	0	0	0	0	0	0	0
1	2		0	0	1	0	0	0	0
2	2		0	0	0	1	0	0	0
4	2		0	0	1	1	0	0	0
8	2		0	0	0	0	0	0	0
11	2		1	0	0	0	0	0	0
12	2		0	0	0	0	0	0	0
13	2		0	0	1	0	0	0	0
14	2		0	0	0	0	0	0	0
22	2		0	0	0	0	0	0	0
26	2		0	0	0	0	0	0	0
27	2		1	0	0	0	0	0	0
28	2		0	0	0	0	0	0	0
35	2		0	0	0	0	0	0	0
37	2		0	0	0	0	0	0	0
38	2		0	0	1	1	0	1	0
39	2		0	0	0	0	0	0	0
40	2		0	0	0	0	0	0	0
41	2		0	0	0	0	0	0	0
42	2		0	0	0	0	0	0	0
48	2		0	0	0	0	0	0	0
59	2		0	0	0	0	0	0	0
64	2		0	0	0	0	0	0	0
65	2		0	0	0	0	0	0	0
67	2		0	0	0	0	0	0	0
75	2		0	0	0	0	0	0	0
80	2		0	0	0	0	0	0	0
86	2		1	0	0	0	0	0	0
95	2		0	0	0	0	0	0	0
8	3		0	0	0	0	0	0	0
11	3		0	0	0	0	0	0	0
14	3		0	0	0	0	0	0	0
64	3		0	0	0	0	0	0	0
75	3		0	0	0	0	0	0	0
